# Supplementary material for: A Novel Lytic Salmonella Phage Harboring an Unprecedented Tail-Protein Domain Combination Capable of Lysing Cross-Host-Transmitted Salmonella Strains
Source: Foods. 2025 Aug 17;14(16):2850. doi: 10.3390/foods14162850 (PMC12385820; doi:10.3390/foods14162850)
Supplement: Supplementary file 1 [file foods-14-02850-s001.zip]

Archive with 2 entries (2 files):
- supplementary data.pdf
- Supplementary Table S7.xlsx
