# Supplementary material for: A Novel Lytic Salmonella Phage Harboring an Unprecedented Tail-Protein Domain Combination Capable of Lysing Cross-Host-Transmitted Salmonella Strains
Source: Foods. 2025 Aug 17;14(16):2850. doi: 10.3390/foods14162850 (PMC12385820; doi:10.3390/foods14162850)
Supplement: Supplementary file 1 [file foods-14-02850-s001.zip › Supplementary Table S7.xlsx]

## Sheet: Supplementary Table7
gi|00000000|ref|NC_000000| PP530290_1 46120, gc%: 45.37%
CDS_POSITION BLAST_HIT EVALUE PID GO_COMPONENT GO_FUNCTION GO_PROCESS prophage_PRO_SEQ
---------------------------------------------------------------------------------------------------------------------------------------------------------------------------------------
#### region 1 ####
2..673 PHAGE_Salmon_vB_SemP_Emek_NC_018275: tailspike protein; PP_00001; phage; - 1.13e-141 - NONE NONE NONE NTGFITNVSIGRYSAFGVYGNYYSLTIDNKCVGWTIGEHRISNASGGIRVHPDSVEINIGTGSSKGNTKSGYALGGNSLSHGILFANENGEAGVEYLGGLGFDASLVRGYVNGTVLVSGMPSVKDGTPVNGWADTGAFDMTLTGKTVRITGSLTRGTAAVAYNTISACRPLKRVPVPAWGVNASSTMVPVECYIETNGQLNISGFASIPTGGTIYFSGEYLTK
complement(701..1159) PHAGE_Idioma_Phi1M2_2_NC_025471: putative VRR-DNA nuclease; PP_00002; phage; - 8.22e-46 - NONE NONE NONE MIFPEWLKVYGDKTYRDKKCHVEDAELVTFINQLRKMYPDSFGRLVIHIPNEGKRKAHEVNNLKKKGALNKGASDVIIPGNPALVIEMKRKDHTLSDWEEGQIDYLYASKEAGCFVCVALGWEAAMMAFNDWKSKNYPKQNEPSPPTTINNF
complement(1156..3018) PHAGE_Pantoe_vB_PagM_LIET2_NC_048751: ATP-dependent DNA helicase; PP_00003; phage; - 0.0 - NONE NONE NONE MKYTLRPYQQEAVDSAMAHIRSTISSCVIILPTGAGKSMVVAELASRIYGMSKKRVLCIAPTAELVTQNRAKYLLTGEPASMFSAKAGPKNLRHPVVFGSPVTIKNSIEMFGDKYGAVIIDECDGITPTIKFIINEMKRRNQKLRVIGMTATPYRLGTGYIYKEHYLDGPTDEETAIDPYYDKVVYELEAKFLIENGYLTPPVTEPVFEEYDTSCLEKDKLGRYTTASVEKAMVGKGRKTSRIVEDIIRRSVNRRGTMIFASTKKHAMEI…
complement(3015..3392) PHAGE_Salmon_aagejoakim_NC_049503: hypothetical protein; PP_00004; phage; - 2.71e-44 - NONE NONE NONE MYEVICDYCNIATRLAKGSEIYPHRPDLSSLNFYLCDSCGAYVGCHKNGDGKRPLGRVADEELRKAKSKAHAAFDPLWKSGRMPRGAAYSALAKSMGIYKEQCHIGMFNVEQCEYVVAWCEGFYL
complement(3450..3971) PHAGE_Pseudo_H103_NC_028819: hypothetical protein; PP_00005; phage; - 4.19e-45 - NONE NONE NONE MGFWNLSDGKAVESKSEFELGGGFEVIPDGSRVLAAVEECKDDQWEGERFFNLKWRILEGEYKNRIIFQKLKVFSSKEKQRDNAITMLAAIDANAGGKLMASGKEPTDFAIASALANRPMILLLRVWESEDKQKTGNYVAGVFSRQQTKAASAPKQSAPSNEPPMDFSDDIPF
complement(3989..4468) PHAGE_Pseudo_PMG1_NC_016765: hypothetical protein; PP_00006; phage; - 1.75e-19 - NONE NONE NONE MHLYEITRQLNELLAMEDIPREQIEDTINLIEEEFEGKAEMVAAYIRELEADEAGLNSEIDRLSERKRVLVSKIDNLKDYLRQNMMASGKTNIKGKLFNITLGKPSPVLDVFVPVEQLPEQYRVVKVSADNAAIKNAIKAGIEINGCAITDGKPKLIIK
complement(4437..5279) PHAGE_Pantoe_vB_PagM_LIET2_NC_048751: RecA-like NTPase; PP_00007; phage; - 1.15e-70 - NONE NONE NONE MSLSMIQKPKPAAPIITLVGTPGVGKTTLAALFPNPVFIQAEEITGVFDDWDDEKKPDSFPVLKRADAKRKTSTKDDLLSQLRALITEEHNYKTLVIDSITSLHSMFEHEVCENYGVDNVGSAAGGYNKGYIVVSEMHAEIINACKYLRKEKGMSIIYLAHAGVKKMKNRPDADEYTVYTLDMHDASVSGYVNLSDAVIYIRNEEFVKGTETDKKGQVTKFGKVVQTGQRVLITSGDGRVGYVNAKNRYNLEPEIPFEKGENPLLSEIKYYASLR…
5414..5656 PHAGE_Pseudo_vB_PaeP_Tr60_Ab31_NC_023575: Putative repressor; PP_00008; phage; - 1.98e-07 - NONE NONE NONE MKSIAEQIREMEQTKLSELIDYVGGQSQLARFLGVSKQAVNQWVSRGRISATAAIDAEELTGGVFRKEDLRPAVTKWIVK
complement(5703..6098) hypothetical; PP_00009; - N/A - NONE NONE NONE MINYKFIVMKGLFDYFESEEPEGGHHNAISLMTGKHLMEVYYWKFPVFRCNMGICIDDDVLFCRIKYKNNVGIVTASYRDVARHSGSWHPSEVFAGDALFNFCKAFGVPYEEVNKEYGGRREKDSLSSKGI
complement(6095..8428) PHAGE_Brucel_Pr_NC_019447: putative bifunctional DNA primase/polymerase; PP_00010; phage; - 6.83e-120 - NONE NONE NONE MMIGYEDYRKCGFPIIDIHPMDEERNCTCGDAECKAAGKHPIMSNWQLGVQWDDEQIESMAKYGKLQSFGVLVDGYLVVDIDPRNGGNDGYEALCDALDVELADEAGFTVKTGGGGRHIYYKLPEGMKLRSHDRRFNGIDFKSSGFVIGCGSFHKSGNFYEAEHGSPSEITEAPYQLIELLLRPERSEDEVFTLDSKNYSIAEMEDMLKYIKDGDEYNPWINVGMAIHEATDGNGFDLWNNWSSQFSKYRPEEMDAK…
complement(8425..8829) hypothetical; PP_00011; - N/A - NONE NONE NONE MKFYYLDKPGVDADGSACAVYLRFDDDTYTDDIDYAKRFTTRKAADKYRESHGIDASVGFFCGDFPIGTKQEETYQFVRKMGKGVRKHFVFDEFTLIKDVKQLRNALYAVGVYTRREYRCKMVTRDTAYVERIK
complement(8845..9066) hypothetical; PP_00012; - N/A - NONE NONE NONE MNKEYRFGSAIAEVHDFVRDMLVGDVKVYHFDEFSVNEGLRGFRVNLHKVAVRNGWMFKTRVKEDGLWVKRIK
9715..9861 PHAGE_Salmon_64795_sal3_NC_031918: hypothetical protein; PP_00013; phage; - 4.47e-25 - NONE NONE NONE MKIKDREEFEDAQAMARIAVERTNNSIPAEAFWNATMQALIHAYGLSK
9858..9953 hypothetical; PP_00014; - N/A - NONE NONE NONE MTGAAFELIASLVIVAFIIIAVAVSKSGYKE
10042..10224 PHAGE_Salmon_IME207_NC_031924: hypothetical protein; PP_00015; phage; - 4.89e-22 - NONE NONE NONE MAKTIYRREKLEQELGHVGAQNFMSKQARNAMESIRVNRVVRVFNGEGKRRVMDELIIVF
10491..10940 PHAGE_Entero_IME10_NC_019501: hypothetical protein; PP_00016; phage; - 2.49e-32 - NONE NONE NONE MSEVKVYTLVMGEKQILNFKHGEEQRLGQFVKYKDYAALETKCAALAEENALIKSAIPEPRDIEVDNDNMDDVSLAEDFGFNHAIELMRRRITETPATDAFLAEVERKAIRKFINSIEHILRDKLSPYDTEEMIEAMRIFLEEQSGEQK
10937..11194 PHAGE_Salmon_SP_101_NC_042065: hypothetical protein; PP_00017; phage; - 1.03e-11 - NONE NONE NONE MNDLFEELKHHELTKVNFTANRYKVVTLDGEAISTSTPELMVKLLRSLRVTGAEEDTTSQQFESLRNHKHHLINGTCVECLAKSE
11524..11697 PHAGE_Salmon_64795_sal3_NC_031918: hypothetical protein; PP_00018; phage; - 6.32e-33 - NONE NONE NONE MQTTKARVWQLAKQHELDDFIAKVAKTFPDALEIVHVQTRTESAWCYTGKRDNDGVQ
11846..12268 PHAGE_Salmon_64795_sal3_NC_031918: hypothetical protein; PP_00019; phage; - 3.09e-92 - NONE NONE NONE MAKKLFSKENQPQNKRGKDKRKLLIEALERKGFSEEKLYDTIVEMAMIERDTAMMKELIVRFSPLPKPVAPVFEVDFPDDGTPVEKIDAVIRGIAAGVIPVDIGKTFAEVIRTGLDIAEVTELAARLERLEKLLEQQNGS
12258..13682 PHAGE_Salmon_IME207_NC_031924: terminase large subunit; PP_00020; phage; - 0.0 - NONE NONE NONE MARKRLSALAIEKLEQVVGNSTAKPESAVFGLVDKILSDGTPNVVKCLKMTATGVSETDEEPTILIPERMELLLYPRRFKVFYGGRGSAKSRSCISYLIEKARFRNSRVGCFREIQNSIKESSYAELVDEINRKGHAQEYRCVDGEITHHSTRSKFVFRGLWRNITAIKGMAGLTDVFCEESENISQVSWDTLIPTVRAAGSEIIIVFNPNKETDPTWTNFVEPYIDKMVDGIYQDDDIVVVNVNYIHNPWFTKELKQHMNQMKAVDYDRYLWVYEGLFNKRSEEAVLGG…
complement(13712..13864) hypothetical; PP_00021; - N/A - NONE NONE NONE MKDVKFSAKKNKFGRILFYVMEDNKHLYEFNKVEDAAEWIAELGRRALTE
14020..14226 PHAGE_Salmon_64795_sal3_NC_031918: hypothetical protein; PP_00022; phage; - 1.18e-42 - NONE NONE NONE MRSYAGFTQEEKEQVYSLARAGVPDDVICRRYDIDEDFLLRVIDDVFVNLQEKRGYKGICCKNDFLRG
14231..14392 PHAGE_Salmon_IME207_NC_031924: hypothetical protein; PP_00023; phage; - 1.83e-09 - NONE NONE NONE MIIEKSNGCHSLYINTELVINLRQCDDWVQLDKKQAAQLIEVLQRWVNGEEIE
14392..14577 PHAGE_Salmon_IME207_NC_031924: hypothetical protein; PP_00024; phage; - 5.53e-07 - NONE NONE NONE MSVYFIHAEVLDGGDVVTKVCATTTTSNANEAFDWFLGCELVAKYEIKGYDVIIDKLEKVE
14577..14783 hypothetical; PP_00025; - N/A - NONE NONE NONE MSVYFYCGHIERQGSVASVGSFCGLSIGPDAVSAYEDAMRAQVKEIQSITESGAFNISVIFDKFEKVE
14783..14974 PHAGE_Salmon_64795_sal3_NC_031918: hypothetical protein; PP_00026; phage; - 1.20e-34 - NONE NONE NONE MTRKEVHEYSIAARKRVEDVWTNHGLHSKRAKLYAKCRQVIIGDRIECYAFNQWMKSGVVSEE
15059..16462 PHAGE_Salmon_II_E1_NC_010495: putative portal protein; PP_00027; phage; - 0.0 - NONE NONE NONE MSKIDALNAYIRDRVANNNRAIQQQRLCAGGKNLDQKREFMWKELGYPQEITAEMFRYAYERHPAAAAGINRIINKCWQKYPEVVEDGEDDKNSTSWELSINDMMKRAYPFIKEADKRNAINRYSAVILQIRDGKQWSEPVDITKTRRIKDKSIARFIPVWEEQLRVSAWNNDETSEDYGMPEMYEYQESAVEDFDSDGKPERSVQIHPDRIVILAEGSFDGSMFSGIPMLRAGYNSLIDMAKVSGSSAEGFLKNASRQLAVNYTKDNVTPASLAQSMGVDIEELTDIMNE…
16443..17396 PHAGE_Salmon_II_E1_NC_010495: putative head assembly protein; PP_00028; phage; - 2.20e-110 - NONE NONE NONE MKIKIFKVSARLVGPKIPTSKTDPVGANRRLSKANKQIEARYKRLKSSAIDLFRSIPVAAINSTDTYGYRYDFSAARAAQFNEALQQLIDEILLDDTQPMDAGQFWMSIYVSDAYSAGTVEAQQQLAAMSPLYAERRSIADIIYSEPYLQRLSIANASTYSDWVGIGDAARNDLSQVIMNAIAVGSNPRDIESDIIKRVGVSESRAKNIAQTELTGILRKSQSDEVQESKIILGLNSALFWVSALLKTTRATHSARHARAFSPEEVEEFYSKDGNRYR…
17487..18575 PHAGE_Salmon_64795_sal3_NC_031918: hypothetical protein; PP_00029; phage; - 0.0 - NONE NONE NONE MSKEKTSRFVSEVIRRYGDRYDYSKTNYKNSKTKVIITCREHGDFMQSPSNHLAGNGCPACACIRIGNAKRSDAESFILKAKTIHSNTYEYSKVKYKDCESKVVIVCRRHGEFEQRPSDHLHGQGCPSCGLIKRAKSYSLGNDLFIEKSKNIHGDRYDYSLVKYEANNKEVMILCEIHGVFLQKPSVHLIGCGCPSCGKSKQVKSQTDSEADFARKSRAVHGDKYIYDKCGYKNSLTNVSITCPIHGVFVQRASHHIQGSGCPSCAVTGFDKNKKSYVYFLMSEKGIKV…
complement(18646..18945) PHAGE_Entero_phi80_NC_021190: early transcription antiterminator protein N; PP_00030; phage; - 7.59e-41 - NONE NONE NONE MSGSTLDKIEKMQVILRNMKSDIKRQDKLNPINRMELTTKQAQKRNAEAAWIAMEQTKRRHELHALSVKLGFAERRDDYSAIELTDGWRRFTYKPREPD
complement(18942..19268) PHAGE_Salmon_IME207_NC_031924: hypothetical protein; PP_00031; phage; - 4.11e-29 - NONE NONE NONE MEEFKGTRGPWIFSVDEDDDCDNGLIKSENGSIVCYFGNKEQYYSISGEPPDGDDMSLILASPDLLLAIQQLLEIYDDNSGKAWTTSSKRRALDNARAAVNKALGGTK
complement(19277..19414) PHAGE_Salmon_IME207_NC_031924: hypothetical protein; PP_00032; phage; - 6.52e-25 - NONE NONE NONE MVKFKENGRCGVFNLEQIKIRPCGKVVAPFGLVQMRECEIIEYIK
complement(19414..19575) hypothetical; PP_00033; - N/A - NONE NONE NONE MNPRDITFYSESNPKAAKAANKKAKVKQLMSAGHTKKAAQRMIKEMKWMGAKW
complement(19640..19768) PHAGE_Salmon_9NA_NC_025443: hypothetical protein; PP_00034; phage; - 3.30e-15 - NONE NONE NONE MTYQPLKNKCRAAVIRKAWRDAPDGKAKSAMLAWADKLWTAI
19892..20332 PHAGE_Aeromo_pIS4_A_NC_042037: hypothetical protein; PP_00035; phage; - 1.07e-72 - NONE NONE NONE MKLSQRGKELIKSFEGLELRAYPDPATGGAPWTAGYGHTGADVKPGMTVTQEMANAWLDSDVKKFEDGVSALLTAPTTQSQFDAMVSLAYNIGLGNFRKSTLLRKHNEKCYTCAASQFLVWNRAAGKVMNGLTRRRNAERAMYMGQ
20329..20568 PHAGE_Salmon_IME207_NC_031924: holin protein; PP_00036; phage; - 9.85e-47 - NONE NONE NONE MKKLSNWLLGAWISFCSLLQLWPDAMMHVWVMMPDDLKAALPPIVVKGVSYSIMLVGILGKMHGMRKENRRLRNDVNSR
20549..21031 PHAGE_Salmon_II_E1_NC_010495: tail protein; PP_00037; phage; - 3.67e-92 - NONE NONE NONE MMSILAKYWRPLAIIIIVAAGALWAANKVSSYGEQQYAAGYAKAVAEQKAADEQEEQRRNAELQKIQADAQQRIDAARNDAVNAAAKSGRLQQQLTSIRKQLIEYSTSESIGNPAAETGVLLSDVLSKSVERNRQLADYADRAREAGLTCQKQYESLIRR
21038..21379 PHAGE_Salmon_IME207_NC_031924: hypothetical protein; PP_00038; phage; - 1.38e-76 - NONE NONE NONE MFKSDLIVKLNKNSTWTLIEPLIYEFRHQEIKVPAGFCTDFASVPRLPYLFAFIGDVGQKAAAVHDYLYATHSDRHFADDCFRQALKDSGVSSLRAGVMWLGVRMFGWIKFKG
complement(21406..21561) PHAGE_Salmon_II_E1_NC_010495: hypothetical protein; PP_00039; phage; - 2.88e-19 - NONE NONE NONE MSQQHCQQSEPQKPSARCEEMERNAKDGDEAYVYFQLKQMWKRRESPEQAS
complement(21533..21841) PHAGE_Salmon_64795_sal3_NC_031918: hypothetical protein; PP_00040; phage; - 1.97e-64 - NONE NONE NONE MAFCDITIAQRNANFTNIADTSAQLVSLNSDGSAVLKIGTETAQFIVQNLSQANAKQVLISTGSVLFLAGNYNAPNLECSLVRIVETATEESVNEPATLPAE
complement(21841..22332) PHAGE_Salmon_64795_sal3_NC_031918: hypothetical protein; PP_00041; phage; - 9.26e-101 - NONE NONE NONE MKKWKYRKGCENDFDGHNSAVLVVKSGSTGEIFYLSKYYAGRIEVIEGCGDVVIAYREPIADEQDLNDCIGAPEADVVEQLITERGSRYGKFKDGAEIMQELKDVMREVDGWRNLTANQREALDMIQHKIGRILNGDPTYDDSWKDIAGYATLIVNELNGEIK
complement(22329..22553) PHAGE_Salmon_IME207_NC_031924: hypothetical protein; PP_00042; phage; - 2.75e-43 - NONE NONE NONE MPRPRREPMDIITSIVEKRQPLTLRDVRYFARCYVALADMPKDEMYDLIRDNFNVDEYNRVTIPRREMIKWREK
22657..22860 PHAGE_Salmon_IME207_NC_031924: hypothetical protein; PP_00043; phage; - 5.65e-42 - NONE NONE NONE MSAEKVITERCEYLRSMLEARGVSTEDIDLCLTHLTNAVLEGYHQGQVDYSTGVLPELLRMATTGKF
22871..23065 PHAGE_Salmon_64795_sal3_NC_031918: hypothetical protein; PP_00044; phage; - 3.15e-38 - NONE NONE NONE MTTNELYEESLIQRLNEVERTREWLECELREVRNRLQRKRSQQKDVIDWSGDAPKFNNLGEWIK
23062..23313 PHAGE_Aeromo_pIS4_A_NC_042037: hypothetical protein; PP_00045; phage; - 4.97e-32 - NONE NONE NONE MSAPHMTMMNDNGLLECPFCGCNEVGIAVDEDGWEYIECGDCYCRTDAFRNRELMTKSWNTRGGHLYTADDFNQAAEERDYGL
23303..23791 PHAGE_Salmon_II_E1_NC_010495: hypothetical protein; PP_00046; phage; - 2.73e-98 - NONE NONE NONE MDYKSQIMRVIANHPGATRAYIENHCGGKHSSTTTHRLHEMLALGFIRREKSVIRGGKWQYKYFISDDAAGIDDAIKCHLLDNAGAEVKEISAATGIDYRIVKSRVRIMFHNGDVTRSYDHHKKLWRYSWHEQEVNVGNLFNSLLRSARGHHGEIQTQEARV
23757..23933 PHAGE_Salmon_IME207_NC_031924: hypothetical protein; PP_00047; phage; - 6.47e-35 - NONE NONE NONE MGKSKRKKQEYEPLPPCEMSGIPQQEDVILTEAEWRKVARVQIMFRKLAEEVLNEMGY
23917..24411 PHAGE_Entero_HK225_NC_019717: hypothetical protein; PP_00048; phage; - 6.70e-23 - NONE NONE NONE MRWAIKHKSGRTLFVTSDGFIANNRKEMGWIVEEVKMTSREQFEKWVKEETGFDLWRTEYPMTEWDNQQYKCHQTNLAWLAWQESRAAIEIELLADKRRMDWLVSKAVNVREPMVYGSHSMFWSQAITDEEDDYYVTKLREQIDVAMESEKQSSHLESVLKVKK
24408..24734 PHAGE_Salmon_IME207_NC_031924: hypothetical protein; PP_00049; phage; - 5.46e-72 - NONE NONE NONE MIIPLNDIMKADIIQLEDYDVQLAFEIETVERQLQYADKKNDRVWHEKALKARDHMKRTRALIKTRLDKLYFGEERMLHGAILAQIRKEMPIGKFMTYVHRAKQEAGL
24731..24877 PHAGE_Salmon_64795_sal3_NC_031918: hypothetical protein; PP_00050; phage; - 1.02e-26 - NONE NONE NONE MIPLLWILSAYAFARVFEADTLYQMICYGALFCLSGAALAFMDDVISD
complement(25081..26478) PHAGE_Klebsi_vB_KpnM_KpV52_NC_041900: hypothetical protein; PP_00051; phage; - 8.04e-131 - NONE NONE NONE MPKKMTIDELKEKIRSVHGETYEYDFHTFHGCHSPMKIVCKKHGEFWQKPSKHLHGQGCAKCQRGVISVDDFKSMASAIHDGKYDYSKVFFETFSREKITIGCPIHGWFEQLAYIHLKRGNGCPRCGDERSRKAKLKKFSNFVDDAKYVHGDKYEYSSNGFTGSRGKINILCPTHGVFTQGAANHLAGNGCPSCARVMSNIEADILAFVKSLDPHVNSRDRATIAPYELDIVSKAKSLAIEVNGTYWHSERAGKDRLYHKMKREMVEA…
26516..27802 PHAGE_Salmon_IME207_NC_031924: coat protein; PP_00052; phage; - 0.0 - NONE NONE NONE MKDLQVNILTTINSASNISEQIIDGDVHFIIKNVVPLVDDVVMNGGMYPAEEIRNSYHGLNGNPAPYNHPMVDGSFVSAHNIRAVNQYHVGAWIENASHDGGKVLVDLKVNKVIAERSEKGQELLGRIEALMNSAENAEPIHVSTGLLLNREAAEGKSKGRKYTWIARNMEWDHLAILPPGVPGAGTPEDGVGIFATNGEQIERITVNLEDSTVSDESANKINYKSWLHKAINYITNKSDLSFENISEQIRQILKAEVDEDVWPYIVAVYDDRVGFEIKGQIFQQLYIVEDDVVKLVGERV…
27802..28269 PHAGE_Salmon_IME207_NC_031924: hypothetical protein; PP_00053; phage; - 1.40e-101 - NONE NONE NONE MATIRYGTIIGGPARKNDPQIREGIMNAALQPGALVTFNDDDKIIAHATAGGQGFPYVLQHNYLGGGDVSESVPANATGMAVQCEFGVTYHALVAQGSALKKGTPLSSNGAGALKIAVDGENILFYSYETYTVASDGAELVAVRRAGNASMPAGA
complement(28266..29144) hypothetical; PP_00054; - N/A - NONE NONE NONE MVASQQEVGANLTDATITKLRDVLLNGAAFEASRIRIRTHEAATHCRGNPQSHLLKYVLRIQNRLEILIEEGHDLVWRCGLQVDIQATGSIQVNLNSVRVVGDTVTSVNAVHVQSLVASQQVLRHIGTQVEGDVSLIVQQWVKTFRLHTQQFAPFAAVASLEDWDHIASVIVASFIQIFRLLTRQGTDNLASIRSDATDCHSFTDIDVCRDTHQVSHHVLTSFVTKNAGGDVVHVAPVIFRYQCGGVNTVGFRQFSFCITEHFTVDGQMFPLVSHHCGVGYQVFGKNNLFHY
29386..29583 PHAGE_Salmon_64795_sal3_NC_031918: hypothetical protein; PP_00055; phage; - 2.62e-36 - NONE NONE NONE MAKYEVIARGIFVKEKGKIRELQLGEVITEPADHLLPKLRIMPELEKSFEVATPQQKTTKKKKAE
complement(29615..30151) PHAGE_Salmon_IME207_NC_031924: DNA polymerase III beta subunit; PP_00056; phage; - 9.53e-121 - NONE NONE NONE MKLKISKLLLESALIFQARNDVRYYLNGICFMPDGRIASTDGHRAFIGGSHDNTLTENVIIKIGKSPTKRYDYAVIDTKSKIATYHDEAGLMVGAGICEEIDWRFPDIDRVIPKETKSADCIGFNAGYLVDIEKAAKLFNPKFSSVKFELNGNTNAAVCCLSAPSGETAKVVVMPMRL
complement(30151..30324) PHAGE_Salmon_IME207_NC_031924: hypothetical protein; PP_00057; phage; - 3.67e-33 - NONE NONE NONE MTPEQFIEKQLRTKLPDIDQMAIDAAIQYYKRNQSAKKGGIFEECLRVAKQHMIKVK
complement(30321..30512) PHAGE_Shigel_Sf6_NC_005344: gene 47 protein; PP_00058; phage; - 1.21e-22 - NONE NONE NONE MSKYEELDLKILHMLSVKPTPVFGIWLKFRDDVRDITVIDRRMQALKKKGLVYNVRGCGWVKL
complement(30512..31327) PHAGE_Salmon_IME207_NC_031924: putative transcriptional regulator; PP_00059; phage; - 0.0 - NONE NONE NONE MTTLSKRYANAETRNGIAVNKTYLVPVDQLYLEPGYNIREADEQHVEYFAQCWELGQPIPALTVIPDADGQQVKILDGQHRYLGALKAIERGAPIARIECKDFTGDEADKIAFMVSSSQGKQLDPFERAKAYTRLKGFGWTNEEIAKKVGRSVSDVQMHLSLGDVPAEVKARISAGQISYANAVAVTREHGDDAVKVIDEAVEEAKAQGKDKVTAKVLKSKKIKPVDRLIELLKPADHVILPAGHVVAEDEEFIQIPVADIHEVMAI…
complement(31400..31873) PHAGE_Escher_DTL_NC_047893: putative endonuclease; PP_00060; phage; - 1.69e-51 - NONE NONE NONE MIWNEIFEYRDGRIFWNVKRQKVKLGSEAGSCKPNGYKVVRVNGKQRSVHRIIWEMHHGHIPEGMEIDHINHVRDDNRIENLRIVSHADNMKNQKMNVNNKSGHHGVSLCRSRQKWLAKITANGTHIFLGHFDTIQEAIDARMNAIMKLKFHENHGS
complement(31870..32178) PHAGE_Escher_172_1_NC_028903: helix-turn-helix motif protein; PP_00061; phage; - 1.21e-05 - NONE NONE NONE MKNITNLFEVVCDNKVDASIMQIKSNLLVLLMSQLNKKASKRKDMAKILGCSEGEMSRLANGYLSSISIEKIIKHLASVDCLSFSEFSDGTVSFISREEKLK
32406..32846 PHAGE_Salmon_II_E1_NC_010495: hypothetical phage lipoprotein; PP_00062; phage; - 2.92e-72 - NONE NONE NONE MAYADITLLAMYVLGFLFTGMTAFMVLTPAVMVSVCIGWVLVDSFPAEYLYFLAQSMVWLIPAFVMRKSVKLALCSLTMCIYEWIVAVESFIWQFITPVETPLHSQYAFIIIGIHLFILSTTAKWGGEIGYTNWRGRHRIFASSDL
32879..33163 PHAGE_Salmon_IME207_NC_031924: hypothetical protein; PP_00063; phage; - 3.85e-46 - NONE NONE NONE MSGTLRQAAEQIVNGTAGQVIDKAGYTSIGTGIGLKAAEQVPTAQSYIESMIPHTITEWAAYASILGALSLVAKNIFEIVWKIRTEKRNGSSNT
33144..33536 PHAGE_Salmon_64795_sal3_NC_031918: hypothetical protein; PP_00064; phage; - 4.88e-81 - NONE NONE NONE MAAPTPEELVAAMAARGITITTADASGILCLVAGIVDCLELNYPGDTCKQDAILLWASILIAANTAGRYVTSQHAPSGASQSFAYGSKPWLALYNQMKLLDSAGCTGDLVEDPDGSGKPWFAVVRGSKCK
33533..33874 PHAGE_Salmon_II_E1_NC_010495: hypothetical protein; PP_00065; phage; - 3.99e-76 - NONE NONE NONE MTSLARFSYTQPCTIWHKSGTDKYGKPTFDAPVSIMCDYGFNDDVSTDAKGNEIVQKNTFWTEYTGAKVGDYIMIGTVTEADPLAAGASQILNVINYGNTFQRNEPPDFALVT
33874..34272 PHAGE_Salmon_IME207_NC_031924: hypothetical protein; PP_00066; phage; - 5.50e-89 - NONE NONE NONE MPAKLRGIRQAVERTSRIVDEIIATKAVRALKSATYIIRTESATLTPIDTSTLINSQFDTVEVSGTRITGKVGYSAKYALYVHNASGKLAGKPRSNGNGTYWSPGGEPQFLTKAAQRTKDLVDSVIKKEMKL
34275..34643 PHAGE_Salmon_64795_sal3_NC_031918: hypothetical protein; PP_00067; phage; - 1.80e-82 - NONE NONE NONE MLELVDAYLQDAGLYDGWTPQLQFWNDTGDGNEQFIVLQTNGGTQVMDGLGGDFYFSLYVVGKQGQYNVADVDAKANEIIEYIKTHPIDSCVNYIQLQAPLGRPMLTEEKRPVHELLLRVVK
35514..36230 PHAGE_Salmon_II_E1_NC_010495: major tail subunit; PP_00068; phage; - 1.30e-151 - NONE NONE NONE MAICANDKGVLVGCMTRLFLAEGCGDAVPDAGDWKYLGSTTSKGVDYSPQTTTSEADTTGGFVSTLVTSSDMTISAEVEIRKNDPSDEFGFHRLVEIYTTELKARRQPSLWVREVTGATIVTAYCNITSISYEGGTNDIVTGSLEFKVYDSDSVTVESLEPLAFTTDLQSTGSTGSPLTVAVEGGVSPYTYVWRKDGVVVGGESGASLASPTAGVYTVTVTDSSTDPEVILSTACTVS
complement(36261..36461) PHAGE_Salmon_IME207_NC_031924: hypothetical protein; PP_00069; phage; - 4.05e-05 - NONE NONE NONE MSKWIKCSELMPEEGQMVLTAFRGVVRTAVCKTADGNGSKIFVSELDRCHGIPATHWANPPQPPQE
complement(36445..36723) hypothetical; PP_00070; - N/A - NONE NONE NONE MSERHDSVIAEQLANVLSEIEVNEHQSAVIQCAVNRLNKMSRIFNSVPAKIEYQEAKEIFNYLMTEEEINATANGWNECRNTLLRGLHEQMD
complement(36720..36860) PHAGE_Salmon_IME207_NC_031924: hypothetical protein; PP_00071; phage; - 4.09e-23 - NONE NONE NONE MSEQTKADLIFYTELYVDAGYDYEEAERMAKDLLRVIGVIFDEDRL
complement(36857..37051) PHAGE_Salmon_IME207_NC_031924: hypothetical protein; PP_00072; phage; - 1.87e-37 - NONE NONE NONE MDVVILLFFVGLVIFAYLLPSFVALQRKHVNTTAICVLNILVGWSFIGWVAALVWALVKSDDKK
37165..37872 PHAGE_Salmon_IME207_NC_031924: hypothetical protein; PP_00073; phage; - 5.91e-175 - NONE NONE NONE MSNRTPLTEIGEMRISLSDRSFFFKPSFRAMNEIGTPKEIVDVYAKLNGIDYVAPLQHVEYLPFGAQMQVMKTISKPVYGRHVLSAAYIVMQSCCEDDISVLIGGWKPTPRGVRYVPGIMPVSDIIIIARNLMQHGIIGKSPLKVPERLEEQGKKTTNEFHASQYIISARTHFDMTRDEAENLSMTEFQMMIKNKYPEPKGLTKEERAAEYDQAKADRERMKALAERKAKKARNT
37872..40211 PHAGE_Salmon_vB_SosS_Oslo_NC_018279: tail length tape-measure protein; PP_00074; phage; - 0.0 - NONE NONE NONE MAEEVGGIVYEVGMDVKGLKAGATTANKTLDDLESSTNKTTSALGKLDKNARNAGGGMKNAGGAASGLKTSMSMLAGAISVSLIIEWGKRFLEVADNMTQLQARIARLSTDAKTANETFSSLANIASTTGASLSDTTKLWETLTSSLKEAGATNAQVLNLTDTLQKIGRIGGSSTEEMANALRQFGQSIASGTIRAEEFNSILEQMPELARQIAAGLGISMGELRARMLDGKLTAEDALNAIQDRTSVVNAEFAKLPRSISQATGSLETSFAKMI…
complement(40238..40888) PHAGE_Salmon_II_E1_NC_010495: hypothetical protein; PP_00075; phage; - 3.16e-160 - NONE NONE NONE MKLQTLEFPYGEITFDRENFINVNELVNQMNRWRLDNGMGTREIRQVMATDAFKDFKAECEKQLGIDSAIKSTRGRNGSTFACLHLAVYIAEQYSTYFHFLVIDRFITQRQVELRNIGAVSFVELNAAVSRMLERTEGRIGHSGHFIQVAKSVKESIDIREVTGFDTWDSQDAKTNQLRSDIQKSLVTLLDMEAVNSWDELKETIPRVVRKCADKI
41063..41533 PHAGE_Salmon_II_E1_NC_010495: hypothetical protein; PP_00076; phage; - 3.30e-107 - NONE NONE NONE MIVKYPDWLPLAQRASKNLTQQTPFRSDHPAVGAPIFQKLTTDIAATWSLTWVFTLAEERAFIQWLRSSRYLNKCNNWFTMMIDLGGSGLQEQTLHFTDYPVQTSIDGGVVTWTGNVIAKKLNNTMDEFDDVLVELDYRWFGWLDEVVNRDLPEYP
41533..42003 PHAGE_Salmon_64795_sal3_NC_031918: hypothetical protein; PP_00077; phage; - 9.05e-113 - NONE NONE NONE MPSLRDYKAKRPNWALFDTITFYHSSFGYVRLVANVLDEMVLGGETYLPVRMDITQSQQSNTPAINATVKFARLANDFKQYLKLWTGSGRIEPITALYQRFEETDTNTPLKPYRLYVSDVAMDGSDVTVTLSIKNPIKGNVAKLYDIAQFPGLRNV
42375..44861 PHAGE_Salmon_IME207_NC_031924: hypothetical protein; PP_00078; phage; - 0.0 - NONE NONE NONE MPVIHVQKMPGTPKETGIVPTGTNLWKWLNKSNLPASISIAVNGRVLGEDDELSFCLRDGDVVNVYCQPSGAIGDLIGAILKPVTKIFSFLTPKVSTPKTDTSSKTSPNTSLKAQTNIARNGEARPDNFGQIRAFPDLLQESLFEYINNIKYVTEFMNFGLGKYDVSSVRYSESNLGSLAGASYTIYQPGEVIPVVYEPYAFDDVDGQELYGPNELDTNPPPVIIETATTTTVTETEFAGGQIAVKIPKDSAFDYFVDLTMPHDVVFKLNITYAQGGGASVTENVTLSGRLVS…
44901..46118 PHAGE_Salmon_vB_SemP_Emek_NC_018275: tailspike protein; PP_00079; phage; - 1.30e-160 - NONE NONE NONE MATVPTNNPIQSEDPRDLKFNAGKIDEVVTSDAHYYTDRFGVRRWTIAGFQYTAEEAIRNYGYITIDSFEDGATLTLPNQVLRYEANSEYYRWDGAFPKAVAAGSTPTSTGGIGLGAWVSVGDASLRSNLAEPDGYQLIGGLAENYSLPVKFVVVDNAPYNGDLKAALTAATPGSVFWLGKKTYNITGLYGVNKNTVENITIVGAGMPQLSSDKRYLIDGTGTIIQGTIKNQARGFKIFNCGIDVGDYVSQNVYPTVTYEDGLQHCGVGANANIEIHNVKILNT…
